# Supplementary material for: Reduced Maximal Force during Acute Anterior Knee Pain Is Associated with Deficits in Voluntary Muscle Activation
Source: PLoS One. 2016 Aug 25;11(8):e0161487. doi: 10.1371/journal.pone.0161487 (PMC4999173; doi:10.1371/journal.pone.0161487)
Supplement: S1 File — This files contains all the parameters used for data analysis: Maximal force amplitude, force angle, amplitude of the superimposed and resting twitch responses, voluntary activation, RMS EMG of RF, VM, and VL muscles (ipsilateral side), RMS EMG of GM, ES, and BF muscles (bilateral), pain and anxiety scores, as well as the individual scores of each of the questionnaires assessed. (XLSX) [file pone.0161487.s001.xlsx]

## Sheet: MVC Ftot raw
Subject	Base HYP		Inj HYP		Post HYP		Base ISO		Inj ISO		Post ISO
Subj 01	886.168	879.018	853.794	837.017	857.078	846.666	954.714	899.266	937.033	902.517	923.727	911.396
Subj 02	424.845	368.416	265.775	214.33	351.131	314.779	390.518	411.714	413.347	350.06	427.922	408.771
Subj 03	1038.73	970.177	978.012	967.272	997.039	1007.7	1003.67	1024.6	1062.56	1019.5	1002.15	958.139
Subj 04	579.134	535.595	550.67	536.163	535.351	523.637	592.462	578.101	561.235	554.312	539.899	620.153
Subj 05	901.971	929.133	878.227	955.852	806.594	944.037	873.703	992.336	810.587	1003.08	962.212	987.326
Subj 06	700.74	679.497	628.189	624.551	586.36	564.873	685.891	719.478	697.13	743.441	656.818	682.852
Subj 07	493.429	507.628	403.621	403.491	453.717	465.507	415.876	367.572	339.183	393.896	376.985	346.551
Subj 08	495.61	518.84	489.151	475.592	447.834	463.802	415.63	419.108	439.829	456.072	425.734	447.27
Subj 09	868.255	811.316	870.368	888.857	966.149	862.953	840.45	778.062	748.365	764.215	727.773	717.082
Subj 10	725.423	721.239	675.671	656.209	735.485	720.049	709.894	711.914	703.296	723.53	716.003	710.727
Subj 11	689.857	712.851	697.465	667.631	677.284	744.199	677.761	653.069	689.221	671.103	578.883	631.016
Subj 12	382.77	425.469	387.61	408.351	354.196	345.425	397.156	403.362	353.754	359.095	374.464	367.841
Subj 13	604.071	627.623	658.539	647.185	652.826	588.206	722.381	713.899	666.174	673.437	688.855	718.582
Subj 15	400.163	379.054	364.96	312.527	365.123	343.966	303.568	334.32	269.978	351.963	299.792	274.709
Subj 16	530.984	520.753	574.499	480.899	490.417	513.439	605.126	530.129	541.05	561.375	593.76	615.857
Subj 17	750.103	678.34	678.472	640.159	763.703	699.623	751.32	666.523	638.223	683.413	698.656	638.718
Subj 18	752.853	789.157	738.788	724.79	681.378	698.955	710.638	702.65	670.916	711.937	632.238	673.285
Subj 19	494.084	525.527	489.493	491.329	548.712	605.948	505.376	523.209	478.663	513.255	438.164	543.665
Subj 20	1052.87	1021.48	955.401	731.936	753.234	731.541	1049.37	946.17	1085.2	1039.1	909.164	917.254
Subj 21	529.495	481.171	467.943	458.167	530.753	461.108	538.417	544.145	472.964	483.977	518.857	467.488
Subj 22	610.59	608.872	553.239	492.967	604.795	571.835	607.669	594.176	599.329	570.091	567.368	588.168
Subj 23	291.807	262.666	110.105	128.502	223.865	228.665	271.891	321.232	241.36	245.778	249.95	272.123

## Sheet: MVC Ftot
Subject	Base HYP		Inj HYP		Post HYP		Base ISO		Inj ISO		Post ISO
Subj 01	100.405	99.595	96.737	94.8361	97.1091	95.9293	102.991	97.0092	101.083	97.3599	99.6481	98.3178
Subj 02	107.114	92.8864	67.0083	54.0376	88.5285	79.3634	97.3578	102.642	103.049	87.2716	106.683	101.908
Subj 03	103.412	96.5877	97.3677	96.2985	99.262	100.323	98.9682	101.032	104.775	100.528	98.8178	94.4783
Subj 04	103.906	96.0942	98.7989	96.1961	96.0504	93.9488	101.227	98.7732	95.8916	94.7086	92.246	105.958
Subj 05	98.5166	101.483	95.9232	104.402	88.0992	103.111	93.6425	106.357	86.8778	107.509	103.129	105.821
Subj 06	101.539	98.4609	91.0262	90.4991	84.9652	81.8516	97.6101	102.39	99.2095	105.8	93.4728	97.1777
Subj 07	98.5816	101.418	80.6388	80.613	90.6475	93.0031	106.166	93.8344	86.5872	100.555	96.2376	88.4682
Subj 08	97.71	102.29	96.4367	93.7636	88.291	91.4392	99.5834	100.417	105.381	109.273	102.004	107.164
Subj 09	103.39	96.6099	103.642	105.843	115.047	102.759	103.855	96.1454	92.4757	94.4343	89.9311	88.6101
Subj 10	100.289	99.7108	93.411	90.7204	101.68	99.5462	99.8579	100.142	98.9297	101.776	100.717	99.9751
Subj 11	98.3607	101.639	99.4455	95.1917	96.5681	106.109	101.855	98.1446	103.578	100.855	86.9958	94.8304
Subj 12	94.7169	105.283	95.9147	101.047	87.6464	85.476	99.2248	100.775	88.3812	89.7157	93.5554	91.9006
Subj 13	98.0878	101.912	106.932	105.089	106.005	95.5117	100.591	99.4094	92.7637	93.7752	95.9221	100.062
Subj 15	102.709	97.2909	93.6736	80.2157	93.7153	88.285	95.1791	104.821	84.6477	110.353	93.9952	86.131
Subj 16	100.973	99.0272	109.248	91.4486	93.2586	97.6363	106.606	93.3938	95.3178	98.8985	104.604	108.497
Subj 17	105.024	94.9762	94.9946	89.6303	106.928	97.9561	105.981	94.0193	90.0273	96.4018	98.552	90.0972
Subj 18	97.6457	102.354	95.8214	94.0059	88.3752	90.6551	100.565	99.4348	94.944	100.749	89.4705	95.2793
Subj 19	96.9162	103.084	96.0156	96.3759	107.632	118.859	98.2663	101.734	93.0722	99.7983	85.1975	105.711
Subj 20	101.514	98.4864	92.1158	70.5703	72.6237	70.5322	105.172	94.8284	108.762	104.143	91.1195	91.9303
Subj 21	104.781	95.2185	92.6009	90.6664	105.03	91.2483	99.4709	100.529	87.3787	89.4133	95.8572	86.3669
Subj 22	100.141	99.8592	90.735	80.85	99.1904	93.7849	101.123	98.8773	99.7348	94.8693	94.4162	97.8776
Subj 23	105.256	94.7443	39.7151	46.351	80.7487	82.4802	91.6811	108.319	81.3861	82.8757	84.2826	91.7594

## Sheet: angleZX
Subject	Base HYP		Inj HYP		Post HYP		Base ISO		Inj ISO		Post ISO
Subj 01	0.895728	1	0.974102	1.144	1.03426	1.04765	0.955569	1	1.0471	1.04471	1.01209	0.989321
Subj 02	0.963248	1	1.1922	1.19834	0.58613	1.00872	1	0.920608	0.96143	1.01841	0.853656	0.662957
Subj 03	0.990313	1	1.05899	0.969617	1.04594	0.947091	1	0.865427	0.856399	0.794456	0.775711	0.903273
Subj 04	1	0.968148	0.811555	0.919779	1.01458	1.10869	1	0.96213	0.947702	0.900682	0.911877	0.894005
Subj 05	1	0.925808	1.02657	0.892003	0.930121	0.802092	0.962611	1	0.736429	0.820635	0.935005	1.15298
Subj 06	0.976503	1	1.09313	1.01449	1.02619	1.07875	1	0.974895	0.782259	0.848415	0.868699	0.891797
Subj 07	1	0.950807	1.01395	1.10948	1.07424	0.958092	1	0.939895	0.869805	0.904891	0.85209	1.00479
Subj 08	1	0.979181	1.29013	1.86995	1.77629	1.7323	0.501029	1	0.795849	0.763669	0.885603	0.891356
Subj 09	1	0.905078	0.944657	0.937073	0.930574	0.778618	0.985334	1	1.16112	0.992017	1.01076	1.04
Subj 10	0.884421	1	0.89949	0.917669	0.921031	0.878718	1	0.99321	0.924723	0.89514	0.894254	0.8416
Subj 11	1	0.906146	0.96119	0.882049	1.00767	0.938862	1	0.991281	0.87935	0.901562	0.989691	0.985158
Subj 12	1	0.993502	1.10346	1.0735	1.17161	1.18383	0.864905	1	0.961751	0.994739	1.0127	0.982286
Subj 13	0.971779	1	0.116498	0.316667	0.261644	0.314892	0.862711	1	1.05719	1.22476	1.4383	1.64149
Subj 15	0.996254	1	0.685224	0.906811	0.80155	0.830598	0.973083	1	1.12584	0.719583	0.814472	1.01785
Subj 16	1	0.906044	1.11246	1.14359	0.844241	0.798291	0.911788	1	1.10609	1.08036	0.966284	1.08895
Subj 17	0.971071	1	1.013	1.02463	0.986857	0.883408	0.99697	1	0.93693	1.01179	1.00319	1.0996
Subj 18	1	0.986443	0.995025	0.984833	1.07129	0.982567	1	0.952098	1.08726	1.16666	1.13047	1.06513
Subj 19	0.884711	1	0.68952	0.90339	1.03161	0.917416	1	0.930298	0.743333	1.24986	0.754678	1.08295
Subj 20	1	0.960926	0.856807	0.824793	0.718906	0.586877	1	0.996663	0.943058	0.933513	0.930785	0.956138
Subj 21	0.93816	1	1.10475	0.82164	0.883441	0.986602	1	0.932757	0.943312	0.888413	0.723947	0.821272
Subj 22	0.93866	1	0.991776	0.822564	1.30591	0.86319	1	0.50576	0.97025	0.740023	0.704487	0.68286
Subj 23	1	0.854593	0.260758	0.653915	1.10378	0.993884	1	0.90045	1.05769	1.10886	1.08347	1.09927

## Sheet: angleZY
Subject	Base HYP		Inj HYP		Post HYP		Base ISO		Inj ISO		Post ISO
Subj 01	-0.553975	-1	0.793493	-0.966751	-0.868814	-3.34442	-0.814749	-1	-0.855499	-1.40931	-1.68675	-1.33038
Subj 02	-0.827273	-1	-2.10872	-1.93868	-0.827429	-1.06319	-1	-0.976417	-0.996338	-1.27117	-0.968621	-1.05606
Subj 03	-1	-0.870562	-0.918158	-0.791062	-0.812716	-0.669501	-1	-0.62337	-0.644092	-0.494084	-0.517143	-0.627646
Subj 04	-1	-0.971913	-0.619779	-0.966673	-0.814785	-0.80956	-0.859872	-1	-0.934582	-0.886972	-1.06125	-0.879261
Subj 05	-1	-0.924842	-0.7992	-0.979773	-0.699233	-0.836774	-1	-0.915687	-1.13436	-1.16935	-0.886064	-0.972389
Subj 06	-0.904009	-1	-1.06326	-1.16011	-1.0295	-0.842557	0.915883	-1	2.20196	1.09912	1.07669	2.09847
Subj 07	-1	-0.936349	-0.817186	-1.20598	-0.857173	-0.683724	-0.917071	-1	-1.27165	-1.37291	-1.45872	-1.14915
Subj 08	-1	-0.360102	0.766817	-1.49306	-1.95126	-0.848477	-1	-0.789656	-1.83523	-1.40846	-1.18875	-1.09006
Subj 09	-1	-0.594576	-1.50523	-1.79837	-1.89553	-1.66728	-0.842711	-1	-0.935014	-0.921663	-1.06319	-0.951822
Subj 10	-0.254027	-1	-0.485263	-0.403571	-1.36584	-0.25776	-1	-0.906393	-0.699196	-0.625946	-0.659432	-0.731822
Subj 11	-1	-0.707073	-0.838436	-0.735858	-0.76314	-0.691206	-0.989568	-1	-0.87065	-0.759301	-0.952806	-0.830918
Subj 12	0.0444041	-1	-2.79119	-2.82042	-2.3445	-3.03865	-1	-0.860104	-1.41796	-0.903017	0.68727	-0.188389
Subj 13	-1	-0.831475	-1.99191	-1.77431	-1.72151	-0.421642	-0.780413	-1	-0.701642	-0.128249	-0.0324595	0.0411061
Subj 15	-1	-0.647753	-0.152486	-0.341307	-0.254252	-0.247642	-0.238154	-1	-0.70799	-0.570006	0.408427	-0.634422
Subj 16	-1	-0.802528	-1.85896	-2.681	-0.182743	-0.118869	-0.596643	-1	-1.08795	-1.32353	-1.04073	-1.54919
Subj 17	-0.959971	-1	-1.33828	-1.23223	-1.53686	-1.00744	-0.819669	-1	-0.82458	-1.23866	-1.13627	-1.12318
Subj 18	0.180283	-1	0.693049	2.77627	-4.83457	2.28598	-0.961337	-1	-3.36438	-2.61206	-1.70479	-2.27242
Subj 19	-0.77423	-1	0.0147924	-0.18182	-1.54762	-0.917471	-0.9263	1	0.188834	-2.09084	2.09194	0.492487
Subj 20	-1	-0.842928	-1.00941	-0.154487	-0.337439	0.252978	-1	-0.67077	-0.971949	-0.877768	-1.16822	-0.902086
Subj 21	-1	-0.311648	-0.716216	-0.00914509	-0.628596	-0.0554434	0.143275	1	1.55782	6.48977	0.552576	0.110264
Subj 22	1	0.219486	0.846268	1.10074	0.424343	1.45615	0.729623	1	0.88671	0.976622	0.888088	1.01104
Subj 23	0.379339	1	2.20068	2.05882	0.910025	0.206781	-1	0.67428	-0.901136	-2.38755	-2.16899	-1.86711

## Sheet: sup twitch Ftot
Subject	Base HYP		Inj HYP		Post HYP		Base ISO		Inj ISO		Post ISO
Subj 01	91.3639	108.636	100.735	133.892	108.462	102.018	72.2535	127.747	68.1172	110.372	74.2482	87.3445
Subj 02	80.1898	119.81	193.115	226.93	112.617	129.672	112.022	87.9782	69.8026	132.851	63.122	81.8741
Subj 03	92.9781	107.022	98.1771	89.1568	76.4715	65.7751	125.082	74.9181	61.1069	96.4201	132.64	149.83
Subj 04	88.2341	111.766	96.1449	96.8806	96.6139	109.009	92.4719	107.528	98.2023	106.254	124.165	100.088
Subj 05	119.751	80.2488	169.564	84.6738	192.844	88.2498	115.889	84.111	160.425	51.7253	43.3589	76.8778
Subj 06	88.8005	111.2	119.587	131.842	146.893	143.761	100.574	99.4258	107.196	63.0042	141.815	120.11
Subj 07	112.545	87.4555	184.143	211.467	141.089	123.365	64.7027	135.297	138.051	96.2508	106.043	144.459
Subj 08	128.296	71.7042	54.8527	115.664	95.4257	83.8393	97.3605	102.64	91.1568	78.3276	85.3582	79.043
Subj 09	69.4125	130.588	80.8953	159.578	24.3928	88.6189	72.1907	127.809	188.703	58.1722	202.889	197.611
Subj 10	98.8133	101.187	160.69	170.227	72.7736	103.23	95.7997	104.2	108.605	87.7388	85.7394	96.3985
Subj 11	111.602	88.3976	93.4349	123.635	91.5561	59.0563	100.221	99.7787	80.5589	90.3623	180.413	120.533
Subj 12	107.933	92.0667	87.656	75.2259	98.0282	109.478	100.322	99.6784	98.8045	108.748	101.26	106.948
Subj 13	98.6148	101.385	92.0635	108.732	93.8616	150.019	102.111	97.8893	118.576	108.896	92.7576	88.792
Subj 15	100.247	99.7529	81.5927	97.8617	88.7447	93.263	104.474	95.5263	104.559	78.0896	98.8614	114.95
Subj 16	105.664	94.3363	51.4526	121.87	149.108	137.157	67.4149	132.585	135.96	122.528	83.4148	59.2762
Subj 17	84.7678	115.232	118.475	131.204	78.4729	107.736	77.1604	122.84	108.325	97.5881	91.2605	115.518
Subj 18	116.906	83.094	121.501	117.334	135.922	122.788	91.2688	108.731	133.655	103.04	160.876	131.314
Subj 19	110.435	89.5653	99.382	102.29	69.9402	48.1471	113.888	86.1122	122.282	86.0248	118.715	78.0685
Subj 20	100.114	99.8861	135.138	332.259	354.948	284.016	73.2497	126.75	70.8748	77.3508	140.42	155.456
Subj 21	96.3444	103.656	100.561	100.483	70.3504	87.4262	95.2857	104.714	132.824	118.75	106.725	116.908
Subj 22	93.893	106.107	117.44	129.942	84.97	93.8336	87.3363	112.664	105.818	116.04	111.243	95.1363
Subj 23	93.103	106.897	114.852	118.578	87.3852	105.067	111.379	88.6213	104.947	111.407	100.297	99.6542

## Sheet: rest twitch Ftot
Subject	Base HYP		Inj HYP		Post HYP		Base ISO		Inj ISO		Post ISO
Subj 01	101.889	98.1112	101.013	103.417	98.4798	99.3902	100.714	99.2855	104.608	99.3384	97.81	96.1048
Subj 02	100.192	99.8084	100.91	97.8138	102.304	96.8215	99.5855	100.415	101.486	100.987	98.9948	106.442
Subj 03	103.176	96.8244	100.894	101.261	101.056	91.0376	99.4766	100.523	99.897	99.8187	95.0249	92.5089
Subj 04	100.933	99.0672	104.495	108.532	92.8313	98.3665	96.4192	103.581	96.9079	100.148	99.4911	106.29
Subj 05	99.5183	100.482	96.0581	103.38	99.3427	98.9554	98.0641	101.936	85.9212	98.8643	93.6147	99.5976
Subj 06	100.339	99.6608	98.9666	99.7524	100.26	101.103	99.0849	100.915	102.535	99.8609	98.381	100.304
Subj 07	97.7916	102.208	90.4638	92.7786	93.7131	96.3492	101.684	98.3161	94.3963	100.369	96.7549	99.1348
Subj 08	101.17	98.8302	85.8863	90.8647	82.2264	85.1147	100.012	99.9882	98.4718	105.418	101.467	98.0371
Subj 09	101.036	98.964	100.591	104.006	96.3763	101.593	97.7581	102.242	102.39	101.292	94.2736	101.642
Subj 10	100.273	99.7273	97.3262	95.5801	93.4923	99.0325	101.648	98.3522	98.6021	98.668	95.6074	94.1442
Subj 11	97.8821	102.118	100.752	98.3252	104.699	102.313	114.52	85.4798	91.0513	89.2621	88.7911	89.516
Subj 12	100.269	99.7308	91.9685	91.2934	86.2397	89.3657	100.696	99.304	95.6055	95.6765	97.9335	97.0299
Subj 13	97.904	102.096	96.504	100.801	96.4177	101.068	98.0742	101.926	97.5187	103.248	98.5617	97.3159
Subj 15	100.734	99.2664	95.3914	94.6723	94.8217	104.619	102.137	97.8633	94.529	91.0799	96.4254	95.7446
Subj 16	100.318	99.6823	101.181	97.9591	95.447	101.847	99.5529	100.447	95.751	103.087	100.561	101.279
Subj 17	99.708	100.292	94.7901	94.4072	97.7071	93.757	100.632	99.3684	95.7387	96.5232	98.7539	99.1949
Subj 18	98.2668	101.733	97.3381	100.184	100.336	101.707	98.7321	101.268	82.8937	99.7731	96.8275	94.8795
Subj 19	99.9941	100.006	95.8293	101.382	98.3625	100.495	98.5782	101.422	99.4377	98.0622	98.1688	97.9018
Subj 20	99.8079	100.192	100.421	102.996	94.8668	95.7708	98.7817	101.218	99.0322	104.56	84.9699	94.8369
Subj 21	98.8075	101.192	92.4451	97.8082	96.9198	97.8392	97.0399	102.96	93.009	100.633	97.956	95.2207
Subj 22	99.0573	100.943	93.8825	95.0621	86.3632	95.4039	99.213	100.787	97.9925	96.2645	92.8788	95.6312
Subj 23	101.672	98.3276	90.3769	93.4814	93.27	93.2469	101.56	98.4405	93.9323	96.3513	93.8696	100.401

## Sheet: voluntary Ftot raw
Subject	Base HYP		Inj HYP		Post HYP		Base ISO		Inj ISO		Post ISO
Subj 01	92.5806	90.8383	91.7487	89.2878	90.8873	91.5071	93.515	88.3692	94.1138	89.9565	93.1381	91.7845
Subj 02	66.5139	49.7769	19.9324	2.93376	53.9439	43.9663	55.1896	65.098	72.6008	47.5952	74.5996	69.3589
Subj 03	86.5637	83.5197	85.4915	86.8722	88.7172	89.2275	93.7518	96.2966	96.9604	95.2	93.0638	91.9518
Subj 04	55.922	43.115	53.6072	54.9911	47.5237	44.1231	52.5616	48.6517	49.876	47.5209	38.27	53.4229
Subj 05	86.2887	90.8998	79.8859	90.6672	77.8807	89.8381	89.0653	92.3652	82.7239	95.159	95.7144	92.8579
Subj 06	77.5147	71.6513	69.2993	66.4197	62.7755	63.8731	84.4859	84.9412	84.0209	90.3568	77.9678	81.6974
Subj 07	89.3352	92.0708	81.1369	78.8785	86.0484	88.1348	90.1978	78.8008	77.4712	85.2273	83.1164	77.5522
Subj 08	91.0261	94.8658	95.4805	90.9921	91.7875	93.0295	82.7432	81.8032	83.5901	86.8286	85.0875	85.7077
Subj 09	97.8094	95.7925	97.4357	95.1078	99.193	97.2186	98.1106	96.8016	95.2845	98.5306	94.4935	95.0256
Subj 10	89.4424	89.1297	82.3116	80.9195	91.6607	88.8324	87.0598	85.4535	84.877	87.7907	87.687	85.9411
Subj 11	87.5234	90.5275	89.852	86.2404	90.4309	93.6837	90.3983	87.1931	90.2927	88.8932	77.707	85.2268
Subj 12	55.9663	62.2366	61.0111	66.2925	53.5012	49.8867	57.884	57.5675	56.3123	51.9513	56.291	53.4057
Subj 13	83.552	83.7842	84.4219	82.3857	84.1034	75.7614	86.9526	87.9646	84.7624	86.7828	88.2063	88.566
Subj 15	47.7333	47.2222	55.0769	45.7103	50.8456	53.1807	38.833	41.6291	33.8566	48.73	38.6905	28.2059
Subj 16	84.3404	85.93	92.4397	81.5037	76.7741	79.9784	88.9604	78.4816	76.8516	80.6231	86.4772	90.4586
Subj 17	73.2322	63.8241	60.6474	56.2424	74.7126	63.8199	72.8897	56.2917	59.9949	64.2531	67.326	58.8249
Subj 18	88.3641	92.0113	87.7913	88.545	86.7504	88.192	88.8128	87.006	80.487	87.5017	79.8928	83.2506
Subj 19	66.6709	72.9725	68.7031	69.5516	78.542	85.5417	73.0359	80.1837	71.2988	79.5256	71.7759	81.3888
Subj 20	91.7374	91.7878	88.9149	73.4269	69.1797	75.5715	91.9317	86.3748	92.213	91.9508	82.0188	82.1645
Subj 21	58.1579	56.0437	53.3209	55.9145	68.852	61.6553	66.8034	65.6163	51.72	60.1059	63.1659	58.4922
Subj 22	76.1494	73.5502	68.5238	65.605	75.2434	75.2517	78.0566	72.1351	73.0819	69.9518	70.1439	75.2016
Subj 23	34.1887	21.8679	8.66857	8.83672	32.6659	19.0209	19.3594	33.8032	17.8465	14.9787	21.434	27.0154

## Sheet: voluntary Ftot
Subject	Base HYP		Inj HYP		Post HYP		Base ISO		Inj ISO		Post ISO
Subj 01	100.95	99.0501	100.043	97.3594	99.1035	99.7794	102.829	97.1709	103.488	98.9162	102.415	100.926
Subj 02	114.392	85.6077	34.2803	5.04555	92.7741	75.6143	91.7628	108.237	120.712	79.1357	124.035	115.322
Subj 03	101.79	98.2103	100.529	102.153	104.322	104.922	98.661	101.339	102.038	100.185	97.937	96.7668
Subj 04	112.931	87.0685	108.257	111.052	95.9716	89.1042	103.863	96.1369	98.5562	93.9024	75.6224	105.565
Subj 05	97.3977	102.602	90.1706	102.34	87.9072	101.404	98.1812	101.819	91.1907	104.899	105.511	102.362
Subj 06	103.931	96.0692	92.9157	89.0547	84.1687	85.6403	99.7313	100.269	99.1823	106.662	92.0369	96.4396
Subj 07	98.492	101.508	89.4534	86.9635	94.8683	97.1686	106.744	93.2562	91.6826	100.862	98.3634	91.7785
Subj 08	97.9345	102.066	102.727	97.8979	98.7537	100.09	100.571	99.4287	101.601	105.537	103.421	104.175
Subj 09	101.042	98.9582	100.656	98.2508	102.471	100.431	100.672	99.3284	97.7718	101.103	96.9601	97.5061
Subj 10	100.175	99.8249	92.1886	90.6294	102.66	99.4919	100.931	99.0689	98.4005	101.779	101.658	99.6342
Subj 11	98.3128	101.687	100.928	96.8717	101.579	105.233	101.805	98.1952	101.686	100.11	87.5121	95.9807
Subj 12	94.6953	105.305	103.231	112.167	90.5245	84.4086	100.274	99.7258	97.5515	89.9968	97.5146	92.5162
Subj 13	99.8612	100.139	100.901	98.4673	100.52	90.5499	99.4214	100.579	96.9171	99.2273	100.855	101.266
Subj 15	100.538	99.4618	116.006	96.2772	107.093	112.012	96.5248	103.475	84.1553	121.125	96.1707	70.1098
Subj 16	99.0664	100.934	108.58	95.7344	90.179	93.9427	106.258	93.7418	91.795	96.2998	103.292	108.048
Subj 17	106.864	93.1356	88.4999	82.0719	109.025	93.1294	112.849	87.1514	92.8847	99.4772	104.235	91.0732
Subj 18	97.978	102.022	97.3429	98.1786	96.1888	97.7872	101.028	98.9724	91.5568	99.5362	90.8809	94.7005
Subj 19	95.4874	104.513	98.3979	99.6132	112.489	122.514	95.335	104.665	93.0675	103.806	93.6903	106.238
Subj 20	99.9725	100.027	96.8967	80.0183	75.3898	82.3554	103.116	96.8835	103.432	103.138	91.9976	92.1611
Subj 21	101.851	98.1487	93.3803	97.9224	120.58	107.976	100.896	99.1035	78.1152	90.7809	95.4026	88.3437
Subj 22	101.736	98.2638	91.5484	87.6489	100.526	100.537	103.943	96.0574	97.3181	93.15	93.4059	100.141
Subj 23	121.979	78.0208	30.9279	31.5278	116.546	67.8631	72.8308	127.169	67.1394	56.3504	80.6356	101.633

## Sheet: RMS RF
Subject	Base HYP		Inj HYP		Post HYP		Base ISO		Inj ISO		Post ISO
Subj 01	107.77	92.2299	84.233	88.3724	78.069	72.3822	103.269	96.7314	110.696	96.0517	119.8	101.45
Subj 02	113.618	86.3824	44.2696	35.3959	87.2706	74.7863	86.6508	113.349	127.175	87.4825	110.256	110.231
Subj 03	108.496	91.5038	67.0426	63.8279	77.1241	108.24	94.0765	105.923	111.128	115.465	79.1282	98.8792
Subj 04	113.44	86.5596	120.783	122.243	122.811	90.9939	106.834	93.1658	95.5449	80.4644	59.7424	86.4818
Subj 05	105.648	94.3522	103.424	110.223	97.4764	125.046	102.816	97.1837	94.1528	131.383	118.183	123.1
Subj 06	111.232	88.7682	78.2614	60.4448	56.6128	52.0299	103.882	96.1185	99.3237	110.29	73.8065	94.0946
Subj 07	109.842	90.1581	73.1824	60.0595	57.4446	66.4341	121.904	78.0959	89.4996	91.4587	85.8882	71.8024
Subj 08	105.842	94.1584	120.214	101.489	85.4533	108.435	101.11	98.8902	105.413	104.844	105.36	95.9865
Subj 09	106.647	93.3533	105.332	92.6482	80.036	85.8353	108.854	91.1457	79.8386	98.6477	75.2291	82.9557
Subj 10	107.192	92.8079	78.9535	93.3673	113.53	94.8621	108.475	91.5245	98.3507	105.645	106.521	110.238
Subj 11	99.9756	100.024	99.6386	87.3535	133.871	152.276	101.404	98.5955	120.246	115.178	68.2811	97.3413
Subj 12	79.5865	120.413	86.3777	88.9396	87.7608	79.988	96.3998	103.6	98.3614	82.5659	89.4302	83.0706
Subj 13	101.055	98.9449	140.834	132.472	121.371	136.22	109.632	90.3681	69.4144	62.9269	71.3287	52.8574
Subj 15	105.541	94.4588	152.287	78.1167	110.929	87.0218	102.205	97.7948	114.79	118.693	97.2846	72.5922
Subj 16	105.082	94.9182	167.057	105.981	89.3515	97.7196	115.187	84.8125	105.301	108.265	107.166	131.109
Subj 17	98.9376	101.062	101.207	80.9539	103.241	73.5882	110.682	89.3176	94.2513	95.8378	101.03	105.197
Subj 18	100.787	99.2134	85.6714	74.3143	59.3953	73.2839	100.869	99.1315	74.977	95.9689	66.5488	90.1247
Subj 19	110.228	89.7723	103.501	91.6647	114.718	125.459	89.7278	110.272	85.5304	102.043	85.2961	104.063
Subj 20	102.693	97.3074	87.0465	49.9147	72.1732	75.2392	118.321	81.6788	127.699	107.349	116.308	74.8551
Subj 21	107.528	92.4716	98.8212	89.5886	107.551	94.7986	90.7218	109.278	83.7705	88.6223	100.191	87.9697
Subj 22	86.7159	113.284	110.167	82.0333	100.959	85.4456	99.6124	100.388	102.277	84.9906	83.4765	107.755
Subj 23	107.306	92.6944	50.1762	57.4619	89.4385	80.9859	71.0386	128.961	72.1115	75.9112	70.8829	77.7516

## Sheet: RMS VM
Subject	Base HYP		Inj HYP		Post HYP		Base ISO		Inj ISO		Post ISO
Subj 01	88.5579	111.442	77.0198	81.5038	81.1084	77.1795	108.715	91.2853	106.59	148.422	111.32	126.976
Subj 02	107.444	92.5555	54.6355	52.7387	99.3811	77.3942	91.2865	108.714	112.869	91.1742	121.041	96.0654
Subj 03	110.91	89.0898	96.2066	87.0473	96.2259	98.0673	87.0644	112.936	86.6757	95.9895	113.037	92.8686
Subj 04	116.804	83.1962	109.209	93.0341	119.173	76.1011	93.1989	106.801	144.161	115.17	82.751	142.754
Subj 05	103.101	96.899	82.9236	101.258	73.2729	89.0273	104.831	95.1691	80.6002	80.162	81.8322	124.538
Subj 06	98.7526	101.247	85.7542	95.4009	72.9023	76.2124	105.828	94.1716	73.0225	91.3853	70.283	70.6231
Subj 07	107.006	92.9941	62.9911	65.4771	76.5469	73.8997	112.699	87.3011	83.5994	107.343	97.6617	75.685
Subj 08	91.8066	108.193	100.528	78.6454	81.2248	70.1069	104.026	95.9736	97.4174	99.9783	89.9655	92.1492
Subj 09	118.464	81.5359	107.729	90.5011	117.024	95.6352	115.532	84.4679	82.1927	90.2638	71.7135	72.5107
Subj 10	113.539	86.4605	93.9005	84.6326	79.542	88.4554	117.071	82.9287	73.2761	97.6188	88.624	81.1132
Subj 11	91.5706	108.429	105.221	101.152	159.017	212.186	99.138	100.862	125.458	141.565	86.9604	108.503
Subj 12	77.0935	122.906	102.4	111.599	105.476	75.0416	100.55	99.4504	53.6591	70.8771	60.7163	63.5524
Subj 13	98.8174	101.183	97.8758	94.5932	96.5806	102.588	97.6032	102.397	92.9742	83.9009	94.7372	74.1697
Subj 15	103.731	96.2694	118.857	66.309	81.4199	77.4735	94.3572	105.643	72.6231	113.896	86.4454	68.2171
Subj 16	100.962	99.0376	141.766	98.422	90.3921	95.2502	125.13	74.8697	92.7651	128.868	115.31	127.152
Subj 17	119.366	80.634	78.6008	58.8299	79.5	78.1494	110.952	89.0479	102.043	86.0515	100.099	110.352
Subj 18	110.053	89.9474	102.113	98.0484	83.8897	104.997	103.022	96.9784	76.3794	98.2375	83.7529	87.2467
Subj 19	112.869	87.1312	89.1178	74.7951	101.171	125.567	95.6986	104.301	80.2526	88.7815	85.3431	93.9315
Subj 20	102.464	97.5362	93.854	67.4531	88.5543	66.3046	105.121	94.8788	109.607	111.905	90.7537	68.0335
Subj 21	112.328	87.672	62.3036	59.0196	121.329	73.1507	102.721	97.2789	63.9276	95.7664	94.4025	56.9205
Subj 22	109.525	90.475	82.217	78.8402	96.4074	97.9064	107.189	92.8107	103.046	96.026	78.1006	93.0351
Subj 23	116.255	83.7449	33.6146	41.687	98.3611	68.5538	91.8647	108.135	78.405	64.2942	66.7639	79.7028

[truncated: 15 more sheets: RMS VL, RMS BF_R, RMS GM_R, RMS ES_R, RMS BF_L, RMS GM_L, RMS ES_L, Pain scores, Anxiety scores, Pain Beliefs Quest (1), Pain Catastrophizing Scale (2), Coping Strategies Quest (3), Pain Anxiety Symptoms Scale (4), State-Trait Anxiety Y-2 (5), State-Trait Anxiety Y-1 HYP]
